# Supplementary material for: Hydrological Controls on Ecosystem Dynamics in Lake Fryxell, Antarctica
Source: PLoS One. 2016 Jul 21;11(7):e0159038. doi: 10.1371/journal.pone.0159038 (PMC4956314; doi:10.1371/journal.pone.0159038)
Supplement: S1 Data — We provide the temperature observations, the PPR and CHL observations, as well as the discharge rate data from the Canada, Lost Seal and Von Guerard streams. (ZIP) [file pone.0159038.s001.zip]

Archive with 13 entries (12 files):
- CHL_ALL.csv
- __MACOSX/
- __MACOSX/._CHL_ALL.csv
- PPR_ALL.csv
- __MACOSX/._PPR_ALL.csv
- stream_canada.csv
- __MACOSX/._stream_canada.csv
- stream_lostseal.csv
- __MACOSX/._stream_lostseal.csv
- stream_vonguerard.csv
- __MACOSX/._stream_vonguerard.csv
- temperature_data.zip
- __MACOSX/._temperature_data.zip
